# Supplementary material for: The type of exercise most beneficial for quality of life in people with atrial fibrillation: a network meta-analysis
Source: Front Cardiovasc Med. 2025 Jan 9;11:1509304. doi: 10.3389/fcvm.2024.1509304 (PMC11754419; doi:10.3389/fcvm.2024.1509304)
Supplement: Supplementary file 4 [file Table1.xlsx]

## Sheet: Supplementary Table 1
Table 1S GRADE assessment
Certainty assessment								No. of Patients
No. of Studies	Comparison	Risk of Bias	Heterogeneity and Inconsistency	Indirectness	Imprecision	Publications Bias		Intervention	Comparison	Effect Absolute	Certainty
Exercise interventions on QoL
3	Aerobic exercise vs Usual care	Not serious	Moderate heterogeneity I2=51.1,τ2=0.049.	Not serious	Not serious	No		112	108	0.60(0.15,1.05)	Moderate(downgrade by 1 levels for heterogeneity)
		66% of estimate from trials of low risk, 33% from moderate risk of bias	Similar significant estimates from direct and indirect evidence
1	CR vs HIIT	Not serious	No heterogeneity	One direct trial	Serious	No		43	43	0.05(-0.58,0.67)	Moderate (downgrade by 1 level for imprecision)
		100% of estimate from trials of low risk	Evidence for only one study
5	CR vs Usual care	Serious	Substantial heterogeneity I2=75.5,τ2=0.116.	Not serious	Not serious	No		296	308	0.59(0.28,0.91)	Low (downgrade by 2 levels for risks of bias, heterogeneity)
		40% of estimate from trials of low risk, 40% from moderate risk of bias, 20% of estimate from trials of high risk	Similar significant estimates from direct and indirect evidence
1	HIIT vs Usual care	Not serious	No heterogeneity	One direct trial	Serious	No		7	9	0.54(-0.12,1.20)	Moderate (downgrade by 1 level for imprecision)
		66% of estimate from trials of low risk	Evidence for only one study
2	Yoga vs Usual care	Serious	No heterogeneity	Not serious	Not serious	No		71	77	-0.38(-0.91,0.16)	Moderate(downgrade by 1 levels for risks of bias)
		20% of estimate from trials of high risk	Similar significant estimates from direct and indirect evidence
Exercise interventions on physical component
4	Aerobic exercise vs Usual care	Not serious	No heterogeneity	Not serious	Not serious	No		177	173	0.47(0.15,0.79)	High
		66% of estimate from trials of low risk, 33% from moderate risk of bias	Similar significant estimates from direct and indirect evidence
1	CR vs HIIT	Not serious	No heterogeneity	One direct trial	Serious	No		43	43	0.11(-0.50,0.72)	Moderate (downgrade by 1 level for imprecision)
		100% of estimate from trials of low risk	Evidence for only one study
4	CR vs Usual care	Serious	Substantial heterogeneity I2=75.6,τ2=0.113.	Not serious	Not serious	No		246	258	0.43(0.14,0.73)	Low (downgrade by 2 levels for risks of bias, heterogeneity)
		50% of estimate from trials of low risk, 50% from moderate risk of bias	Similar significant estimates from direct and indirect evidence
2	Yoga vs Usual care	Serious	No heterogeneity	Not serious	Not serious	No		71	77	-0.36(-0.81,0.08)	Moderate(downgrade by 1 levels for risks of bias)
		20% of estimate from trials of high risk	Similar significant estimates from direct and indirect evidence
Exercise interventions on mental component
3	Aerobic exercise vs Usual care	Not serious	Moderate heterogeneity I2=43.5.	Not serious	Not serious	No		112	108	0.56(0.18,0.94)	Moderate(downgrade by 1 levels for heterogeneity)
		66% of estimate from trials of low risk, 33% from moderate risk of bias	Similar significant estimates from direct and indirect evidence
1	CR vs HIIT	Not serious	No heterogeneity	One direct trial	Serious	No		43	43	-0.37(-0.98,0.24)	Moderate (downgrade by 1 level for imprecision)
		100% of estimate from trials of low risk	Evidence for only one study
4	CR vs Usual care	Serious	Substantial heterogeneity I2=62.6.	Not serious	Not serious	No		246	258	0.54(0.24,0.83)	Low (downgrade by 2 levels for risks of bias, heterogeneity)
		25% of estimate from trials of low risk, 75% from moderate risk of bias	Similar significant estimates from direct and indirect evidence
2	Yoga vs Usual care	Serious	No heterogeneity	Not serious	Not serious	No		71	77	-0.49(-0.93,0.04)	Moderate(downgrade by 1 levels for risks of bias)
		100% of estimate from trials of moderate risk	Similar significant estimates from direct and indirect evidence
CI: Confidence interval
